# Supplementary material for: Exploring the Relationship between Trichome and Terpene Chemistry in Chrysanthemum
Source: Plants (Basel). 2022 May 26;11(11):1410. doi: 10.3390/plants11111410 (PMC9182802; doi:10.3390/plants11111410)
Supplement: Supplementary file 1 [file plants-11-01410-s001.zip]

Archive with 1 entries (1 files):
- plants-1722949-supplementary.pdf
